# Supplementary material for: Mapping of schistosomiasis and soil-transmitted helminthiases across 15 provinces of Angola
Source: PLoS Negl Trop Dis. 2022 Jun 30;16(6):e0010458. doi: 10.1371/journal.pntd.0010458 (PMC9278740; doi:10.1371/journal.pntd.0010458)
Supplement: S1 File — (XLSX) [file pntd.0010458.s001.xlsx]

## Sheet: Aditional File 1
Adittional File 1. Schistosomiasis Haematobium, Schistosomiasis Mansoni and Any Schistosomiasis prevalence (and 95% CI) by province and district with gender disagregation
Province	Municipality	N	SCH Hematobium	SCH Mansoni	Any Schistosomiasis	Any SCH: Males	Any SCH: Females
		31938	4010	283	4206	2125	2081
Bengo		1549	12.2 (10.6, 13.9)	1.2 (0.7, 1.9)	12.7 (11.1, 14.5)	12.2 (10.0, 14.7)	13.3 (10.9, 15.9)
Benguela		2150	19.3 (17.7, 21.0)	-	19.3 (17.7, 21.0)	18.9 (16.7, 21.4)	19.7 (17.3, 22.2)
Bie		2373	5.8 (4.9, 6.8)	0.3 (0.1, 0.5)	6.0 (5.1, 7.1)	6.4 (5.1, 7.9)	5.7 (4.4, 7.1)
Cabinda		1150	4.9 (3.7, 6.3)	0.3 (0.1, 0.9)	5.1 (3.9, 6.6)	5.2 (3.5, 7.4)	5.0 (3.4, 7.2)
Cuando Cubango		1850	8.2 (7.0, 9.6)	-	8.2 (7.0, 9.6)	6.9 (5.4, 8.7)	9.5 (7.7, 11.6)
Cunene		2100	13.0 (11.6, 14.6)	1.6 (1.1, 2.3)	14.2 (12.8, 15.8)	14.0 (12.0, 16.2)	14.5 (12.4, 16.8)
Huila		3650	32.3 (30.8, 33.8)	-	32.3 (30.8, 33.8)	32.6 (30.5, 34.8)	32.0 (29.8, 34.2)
Kwanza Norte		2372	7.4 (6.4, 8.5)	3.4 (2.7, 4.2)	10.2 (9.1, 11.5)	11.3 (9.6, 13.2)	9.2 (7.6, 11.0)
Kwanza Sul		2750	14.1 (12.8, 15.5)	2.4 (1.9, 3.0)	15.5 (14.2, 16.9)	15.8 (13.9, 17.9)	15.1 (13.3, 17.2)
Luanda		1300	16.7 (14.7, 18.8)	-	16.7 (14.7, 18.8)	16.8 (14.0, 19.9)	16.6 (13.8, 19.6)
Lunda Norte		2450	3.1 (2.5, 3.9)	0.4 (0.2, 0.7)	3.6 (2.9, 4.4)	3.8 (2.8, 5.0)	3.3 (2.4, 4.5)
Lunda Sul		1544	1.8 (1.2, 2.6)	-	1.8 (1.2, 2.6)	1.7 (0.9, 3.0)	1.9 (1.1, 3.1)
Malanje		2900	17.9 (16.5, 19.3)	1.2 (0.9, 1.7)	18.3 (17.0, 19.8)	18.8 (16.8, 20.9)	17.9 (16.0, 20.0)
Moxico		2800	3.4 (2.8, 4.2)	0.9 (0.6, 1.3)	4.3 (3.5, 5.1)	4.5 (3.5, 5.7)	4.0 (3.0, 5.1)
Namibe		1000	10.8 (8.9, 12.9)	0.3 (0.1, 0.9)	11.0 (9.1, 13.1)	11.2 (8.6, 14.3)	10.8 (8.2, 13.9)
Province	Municipality	N	SCH Hematobium	SCH Mansoni	Any Schistosomiasis	Any SCH: Males	Any SCH: Females
Bengo	AMBRIZ	301	15.9 (12.0, 20.6)	0.3 (0.0, 1.8)	16.3 (12.3, 20.9)	14.6 (9.6, 21.0)	18.2 (12.2, 25.7)
	BULA ATUMBA	200	1.0 (0.1, 3.6)	-	1.0 (0.1, 3.6)	1.0 (0.0, 5.4)	1.0 (0.0, 5.5)
	DANDE	350	21.7 (17.5, 26.4)	3.1 (1.6, 5.6)	21.7 (17.5, 26.4)	22.2 (16.1, 29.2)	21.3 (15.6, 28.0)
	DEMBOS	248	2.8 (1.1, 5.7)	0.4 (0.0, 2.2)	3.2 (1.4, 6.3)	0.8 (0.0, 4.4)	5.7 (2.3, 11.4)
	NAMBUANGONGO	250	8.4 (5.3, 12.6)	2.4 (0.9, 5.2)	10.8 (7.2, 15.3)	14.6 (8.9, 22.1)	7.1 (3.3, 13.0)
	PANGO ALUQUEM	200	17.5 (12.5, 23.5)	-	17.5 (12.5, 23.5)	14.0 (7.9, 22.4)	21.0 (13.5, 30.3)
Benguela	BAIA FARTA	150	14.7 (9.4, 21.4)	-	14.7 (9.4, 21.4)	14.3 (7.4, 24.1)	15.1 (7.8, 25.4)
	BALOMBO	250	7.2 (4.3, 11.1)	-	7.2 (4.3, 11.1)	8.0 (3.9, 14.2)	6.4 (2.8, 12.2)
	BENGUELA M	200	0.5 (0.0, 2.8)	-	0.5 (0.0, 2.8)	1.0 (0.0, 5.2)	-
	BOCOIO	250	26.0 (20.7, 31.9)	-	26.0 (20.7, 31.9)	21.6 (14.7, 29.8)	30.4 (22.5, 39.3)
	CAIMBAMBO	300	26.0 (21.1, 31.4)	-	26.0 (21.1, 31.4)	21.3 (15.1, 28.8)	30.7 (23.4, 38.7)
	CATUMBELA	100	-	-	-	-	-
	CHONGOROI	150	37.3 (29.6, 45.6)	-	37.3 (29.6, 45.6)	33.3 (22.9, 45.2)	41.3 (30.1, 53.3)
	CUBAL	250	37.6 (31.6, 43.9)	-	37.6 (31.6, 43.9)	42.4 (33.6, 51.6)	32.8 (24.7, 41.8)
	GANDA	250	31.6 (25.9, 37.8)	-	31.6 (25.9, 37.8)	35.2 (26.9, 44.2)	28.0 (20.3, 36.7)
	LOBITO	250	0.8 (0.1, 2.9)	-	0.8 (0.1, 2.9)	1.6 (0.2, 5.7)	-
Bie	ANDULO	400	-	0.3 (0.0, 1.4)	0.3 (0.0, 1.4)	-	0.5 (0.0, 2.8)
	CAMACUPA	250	12.0 (8.2, 16.7)	-	12.0 (8.2, 16.7)	11.7 (6.5, 18.8)	12.3 (7.2, 19.2)
	CATABOLA	150	5.3 (2.3, 10.2)	-	5.3 (2.3, 10.2)	5.3 (1.5, 13.1)	5.3 (1.5, 13.1)
	CHINGUAR	150	0.7 (0.0, 3.7)	-	0.7 (0.0, 3.7)	-	1.3 (0.0, 7.2)
	CHITEMBO	400	13.5 (10.3, 17.2)	-	13.5 (10.3, 17.2)	15.6 (10.9, 21.3)	11.3 (7.2, 16.6)
	CUEMBA	423	0.2 (0.0, 1.3)	0.9 (0.3, 2.4)	1.2 (0.4, 2.7)	1.8 (0.5, 4.7)	0.5 (0.0, 2.7)
	CUNHINGA	200	-	0.5 (0.0, 2.8)	0.5 (0.0, 2.8)	1.0 (0.0, 5.4)	-
	KUITO	200	20.0 (14.7, 26.2)	-	20.0 (14.7, 26.2)	20.0 (12.7, 29.2)	20.0 (12.7, 29.2)
	NHAREA	200	1.5 (0.3, 4.3)	-	1.5 (0.3, 4.3)	1.0 (0.0, 5.4)	2.0 (0.2, 7.0)
Cabinda	BELIZE	300	-	-	-	-	-
	BUCO ZAU	250	5.6 (3.1, 9.2)	-	5.6 (3.1, 9.2)	6.4 (2.8, 12.2)	4.8 (1.8, 10.2)
	CABINDA M	350	10.9 (7.8, 14.6)	1.1 (0.3, 2.9)	11.7 (8.5, 15.6)	11.4 (7.1, 17.1)	12.0 (7.6, 17.8)
	CACONGO	250	1.6 (0.4, 4.0)	-	1.6 (0.4, 4.0)	1.6 (0.2, 5.7)	1.6 (0.2, 5.7)
Cuando Cubango	CALAI	150	6.7 (3.2, 11.9)	-	6.7 (3.2, 11.9)	2.7 (0.3, 9.3)	10.7 (4.7, 19.9)
	CUANGAR	200	5.5 (2.8, 9.6)	-	5.5 (2.8, 9.6)	1.0 (0.0, 5.4)	10.0 (4.9, 17.6)
	CUCHI	300	10.7 (7.4, 14.7)	-	10.7 (7.4, 14.7)	8.7 (4.7, 14.4)	12.7 (7.8, 19.1)
	DIRICO	200	6.0 (3.1, 10.2)	-	6.0 (3.1, 10.2)	3.0 (0.6, 8.5)	9.0 (4.2, 16.4)
	KUITO KUANAVALE	200	5.0 (2.4, 9.0)	-	5.0 (2.4, 9.0)	7.0 (2.9, 13.9)	3.0 (0.6, 8.5)
	MAVINGA	100	3.0 (0.6, 8.5)	-	3.0 (0.6, 8.5)	2.0 (0.1, 10.6)	4.0 (0.5, 13.7)
	MENONGUE	400	18.3 (14.6, 22.4)	-	18.3 (14.6, 22.4)	18.5 (13.4, 24.6)	18.0 (12.9, 24.0)
	NANKOVA	50	-	-	-	-	-
	RIVUNGO	250	0.4 (0.0, 2.2)	-	0.4 (0.0, 2.2)	-	0.8 (0.0, 4.4)
Cunene	CAHAMA	300	3.3 (1.6, 6.0)	-	3.3 (1.6, 6.0)	1.3 (0.2, 4.7)	5.3 (2.3, 10.2)
	CUANHAMA	500	11.6 (8.9, 14.7)	-	11.6 (8.9, 14.7)	10.8 (7.2, 15.3)	12.4 (8.6, 17.1)
	CUROCA	200	6.0 (3.1, 10.2)	-	6.0 (3.1, 10.2)	10.0 (4.9, 17.6)	2.0 (0.2, 7.0)
	CUVELAI	300	48.3 (42.6, 54.1)	0.3 (0.0, 1.8)	48.3 (42.6, 54.1)	48.0 (39.8, 56.3)	48.7 (40.4, 57.0)
	NAMACUNDE	300	8.0 (5.2, 11.7)	-	8.0 (5.2, 11.7)	6.7 (3.2, 11.9)	9.3 (5.2, 15.2)
	OMBADJA	500	5.0 (3.3, 7.3)	6.6 (4.6, 9.1)	10.0 (7.5, 13.0)	10.4 (6.9, 14.9)	9.6 (6.2, 13.9)
Huila	CACONDA	250	32.8 (27.0, 39.0)	-	32.8 (27.0, 39.0)	35.2 (26.9, 44.2)	30.4 (22.5, 39.3)
	CACULA	250	13.6 (9.6, 18.5)	-	13.6 (9.6, 18.5)	15.2 (9.4, 22.7)	12.0 (6.9, 19.0)
	CALUQUEMBE	200	37.0 (30.3, 44.1)	-	37.0 (30.3, 44.1)	38.0 (28.5, 48.3)	36.0 (26.6, 46.2)
	CHIBIA	250	23.6 (18.5, 29.4)	-	23.6 (18.5, 29.4)	23.2 (16.1, 31.6)	24.0 (16.8, 32.5)
	CHICOMBA	250	43.2 (37.0, 49.6)	-	43.2 (37.0, 49.6)	46.4 (37.4, 55.5)	40.0 (31.3, 49.1)
	CHIPINDO	200	17.5 (12.5, 23.5)	-	17.5 (12.5, 23.5)	19.0 (11.8, 28.1)	16.0 (9.4, 24.7)
	GAMBOS	350	6.6 (4.2, 9.7)	-	6.6 (4.2, 9.7)	3.4 (1.3, 7.4)	9.7 (5.7, 15.0)
	HUMPATA	250	9.2 (5.9, 13.5)	-	9.2 (5.9, 13.5)	5.6 (2.3, 11.2)	12.8 (7.5, 20.0)
	JAMBA	350	52.9 (47.5, 58.2)	-	52.9 (47.5, 58.2)	49.4 (41.8, 57.1)	56.3 (48.6, 63.8)
	KUVANGO	300	29.3 (24.2, 34.8)	-	29.3 (24.2, 34.8)	33.3 (25.9, 41.5)	25.3 (18.6, 33.1)
	LUBANGO	250	36.4 (30.4, 42.7)	-	36.4 (30.4, 42.7)	35.2 (26.9, 44.2)	37.6 (29.1, 46.7)
	MATALA	350	62.0 (56.7, 67.1)	-	62.0 (56.7, 67.1)	63.4 (55.8, 70.6)	60.6 (52.9, 67.9)
	QUILENGUES	250	36.0 (30.0, 42.3)	-	36.0 (30.0, 42.3)	38.9 (30.3, 48.0)	33.1 (24.9, 42.1)
	QUIPUNGO	150	46.7 (38.5, 55.0)	-	46.7 (38.5, 55.0)	46.7 (35.1, 58.6)	46.7 (35.1, 58.6)
Kwanza Norte	AMBACA	288	0.3 (0.0, 1.9)	-	0.3 (0.0, 1.9)	-	0.7 (0.0, 4.0)
	BANGA	200	1.5 (0.3, 4.3)	-	1.5 (0.3, 4.3)	1.0 (0.0, 5.5)	2.0 (0.2, 7.0)
	BOLONGONGO	200	-	-	-	-	-
	CAMBAMBE	300	17.0 (12.9, 21.7)	0.7 (0.1, 2.4)	17.7 (13.5, 22.5)	17.9 (12.1, 24.9)	17.4 (11.7, 24.5)
	CAZENGO	234	16.2 (11.8, 21.6)	3.8 (1.8, 7.2)	20.1 (15.1, 25.8)	18.9 (12.3, 26.9)	21.4 (14.2, 30.2)
	GOLUNGO ALTO	250	14.0 (9.9, 18.9)	15.2 (11.0, 20.3)	24.0 (18.8, 29.8)	30.4 (22.5, 39.3)	17.6 (11.4, 25.4)
	GONGUEMBO	250	1.6 (0.4, 4.0)	-	1.6 (0.4, 4.0)	2.4 (0.5, 7.0)	0.8 (0.0, 4.3)
	KICULUNGO	250	4.4 (2.2, 7.7)	11.6 (7.9, 16.2)	16.0 (11.7, 21.1)	20.0 (13.4, 28.1)	12.0 (6.9, 19.0)
	LUCALA	200	14.5 (9.9, 20.2)	1.0 (0.1, 3.6)	15.5 (10.8, 21.3)	15.0 (8.6, 23.5)	16.0 (9.4, 24.7)
	SAMBA CAJU	200	2.0 (0.5, 5.0)	-	2.0 (0.5, 5.0)	3.0 (0.6, 8.5)	1.0 (0.0, 5.4)
Kwanza Sul	AMBOIM	200	17.5 (12.5, 23.5)	8.0 (4.6, 12.7)	22.0 (16.5, 28.4)	21.0 (13.5, 30.3)	23.0 (15.2, 32.5)
	CASSONGUE	150	9.3 (5.2, 15.2)	-	9.3 (5.2, 15.2)	5.3 (1.5, 13.1)	13.3 (6.6, 23.2)
	CELA Waku Kungo	250	6.0 (3.4, 9.7)	0.8 (0.1, 2.9)	6.0 (3.4, 9.7)	6.4 (2.8, 12.2)	5.6 (2.3, 11.2)
	CONDA	200	4.0 (1.7, 7.7)	7.0 (3.9, 11.5)	9.5 (5.8, 14.4)	10.0 (4.9, 17.6)	9.0 (4.2, 16.4)
	EBO	300	13.3 (9.7, 17.7)	-	13.3 (9.7, 17.7)	15.3 (10.0, 22.1)	11.3 (6.7, 17.5)
	KIBALA	300	9.7 (6.6, 13.6)	-	9.7 (6.6, 13.6)	8.7 (4.7, 14.4)	10.7 (6.2, 16.7)
	KILENDA	150	28.0 (21.0, 35.9)	-	28.0 (21.0, 35.9)	24.0 (14.9, 35.3)	32.0 (21.7, 43.8)
	LIBOLO	250	20.4 (15.6, 25.9)	13.2 (9.3, 18.0)	27.6 (22.2, 33.6)	30.4 (22.5, 39.3)	24.8 (17.5, 33.3)
	MUSSENDE	300	11.0 (7.7, 15.1)	-	11.0 (7.7, 15.1)	11.2 (6.7, 17.3)	10.8 (6.3, 17.0)
	PORTO AMBOIM	150	38.0 (30.2, 46.3)	0.7 (0.0, 3.7)	38.0 (30.2, 46.3)	38.7 (27.6, 50.6)	37.3 (26.4, 49.3)
	SELES	250	17.2 (12.7, 22.5)	-	17.2 (12.7, 22.5)	18.4 (12.0, 26.3)	16.0 (10.1, 23.6)
	SUMBE	250	8.4 (5.3, 12.6)	-	8.4 (5.3, 12.6)	11.2 (6.3, 18.1)	5.6 (2.3, 11.2)
Luanda	BELAS	150	12.7 (7.8, 19.1)	-	12.7 (7.8, 19.1)	13.0 (6.1, 23.3)	12.3 (6.1, 21.5)
	CACUACO	150	3.3 (1.1, 7.6)	-	3.3 (1.1, 7.6)	3.9 (0.8, 11.1)	2.7 (0.3, 9.4)
	CAZENGA	50	6.0 (1.3, 16.5)	-	6.0 (1.3, 16.5)	-	12.0 (2.5, 31.2)
	ICOLO E BENGO	300	36.7 (31.2, 42.4)	-	36.7 (31.2, 42.4)	38.4 (30.6, 46.7)	34.9 (27.3, 43.1)
	KILAMBA KIAXI	50	2.0 (0.1, 10.6)	-	2.0 (0.1, 10.6)	-	4.2 (0.1, 21.1)
	LUANDA M	50	2.0 (0.1, 10.6)	-	2.0 (0.1, 10.6)	-	4.2 (0.1, 21.1)
	QUISSAMA	400	17.3 (13.7, 21.3)	-	17.3 (13.7, 21.3)	17.0 (12.1, 22.9)	17.5 (12.5, 23.5)
	TALATONA	50	-	-	-	-	-
	VIANA	100	9.0 (4.2, 16.4)	-	9.0 (4.2, 16.4)	10.0 (3.3, 21.8)	8.0 (2.2, 19.2)
Lunda Norte	CAMBULO	250	-	-	-	-	-
	CAPENDA CAMULEMBA	250	0.8 (0.1, 2.9)	1.2 (0.2, 3.5)	2.0 (0.7, 4.6)	2.4 (0.5, 6.8)	1.6 (0.2, 5.7)
	CAUNGULA	250	0.4 (0.0, 2.2)	-	0.4 (0.0, 2.2)	-	0.8 (0.0, 4.4)
	CHITATO	250	0.4 (0.0, 2.2)	-	0.4 (0.0, 2.2)	0.8 (0.0, 4.4)	-
	CUANGO	200	1.5 (0.3, 4.3)	2.5 (0.8, 5.7)	4.0 (1.7, 7.7)	2.0 (0.2, 7.0)	6.0 (2.2, 12.6)
	CUILO	250	-	-	-	-	-
	LOVUA	300	-	-	-	-	-
	LUBALO	200	1.0 (0.1, 3.6)	1.0 (0.1, 3.6)	2.0 (0.5, 5.0)	3.0 (0.6, 8.5)	1.0 (0.0, 5.4)
	LUCAPA	250	-	-	-	-	-
	XA MUTEBA	250	27.2 (21.8, 33.2)	-	27.2 (21.8, 33.2)	29.6 (21.8, 38.4)	24.8 (17.5, 33.3)
Lunda Sul	CACOLO	350	7.7 (5.1, 11.0)	-	7.7 (5.1, 11.0)	8.7 (4.7, 14.4)	7.0 (3.9, 11.5)
	DALA	250	-	-	-	-	-
	MUCONDA	450	0.2 (0.0, 1.2)	-	0.2 (0.0, 1.2)	-	0.4 (0.0, 2.5)
	SAURIMO	494	-	-	-	-	-
Malanje	CACULAMA Mukari	200	14.0 (9.5, 19.6)	-	14.0 (9.5, 19.6)	12.9 (7.0, 21.0)	15.2 (8.7, 23.8)
	CACUSO	200	17.5 (12.5, 23.5)	0.5 (0.0, 2.8)	18.0 (12.9, 24.0)	14.4 (8.1, 23.0)	21.4 (13.9, 30.5)
	CAMBUNDI CATEMBO	250	12.4 (8.6, 17.1)	1.2 (0.2, 3.5)	12.8 (8.9, 17.6)	16.8 (10.7, 24.5)	8.8 (4.5, 15.2)
	CANGANDALA	200	24.5 (18.7, 31.1)	-	24.5 (18.7, 31.1)	25.0 (17.0, 34.4)	24.0 (15.8, 33.7)
	KAHOMBO	250	27.2 (21.8, 33.2)	11.2 (7.6, 15.8)	30.8 (25.1, 36.9)	31.2 (23.2, 40.1)	30.4 (22.5, 39.3)
	KALANDULA	250	17.2 (12.7, 22.5)	0.4 (0.0, 2.2)	17.6 (13.1, 22.9)	19.2 (12.7, 27.2)	16.0 (10.1, 23.6)
	KIWABA NZOGI	100	3.0 (0.6, 8.5)	-	3.0 (0.6, 8.5)	2.0 (0.1, 10.6)	4.0 (0.5, 13.7)
	KUNDA DIA BASE	150	10.7 (6.2, 16.7)	-	10.7 (6.2, 16.7)	13.3 (6.6, 23.2)	8.0 (3.0, 16.6)
	LUQUEMBO	250	32.4 (26.6, 38.6)	0.8 (0.1, 2.9)	33.2 (27.4, 39.4)	33.9 (25.6, 42.9)	32.5 (24.5, 41.5)
	MALANJE M	250	23.2 (18.1, 28.9)	-	23.2 (18.1, 28.9)	23.2 (16.1, 31.6)	23.2 (16.1, 31.6)
	MARIMBA	250	24.8 (19.6, 30.6)	-	24.8 (19.6, 30.6)	26.8 (19.2, 35.6)	22.8 (15.9, 31.1)
	MASSANGO	150	2.7 (0.7, 6.7)	-	2.7 (0.7, 6.7)	1.3 (0.0, 7.2)	4.0 (0.8, 11.2)
	QUELA	250	6.8 (4.0, 10.7)	-	6.8 (4.0, 10.7)	5.6 (2.3, 11.2)	8.0 (3.9, 14.2)
	QUIRIMA	150	15.3 (10.0, 22.1)	0.7 (0.0, 3.7)	15.3 (10.0, 22.1)	16.0 (8.6, 26.3)	14.7 (7.6, 24.7)
Moxico	ALTO ZAMBEZE	650	12.2 (9.7, 14.9)	1.2 (0.5, 2.4)	13.1 (10.6, 15.9)	13.2 (9.7, 17.4)	12.9 (9.5, 17.1)
	CAMANONGUE	200	-	-	-	-	-
	LEUA	200	-	-	-	-	-
	LUACANO	250	-	0.4 (0.0, 2.2)	0.4 (0.0, 2.2)	0.8 (0.0, 4.4)	-
	LUAU	250	1.2 (0.2, 3.5)	1.2 (0.2, 3.5)	2.4 (0.9, 5.2)	4.0 (1.3, 9.1)	0.8 (0.0, 4.4)
	LUCHAZES	300	1.0 (0.2, 2.9)	0.3 (0.0, 1.8)	1.3 (0.4, 3.4)	1.3 (0.2, 4.8)	1.3 (0.2, 4.7)
	LUMBALA NGUIMBO	300	0.7 (0.1, 2.4)	4.0 (2.1, 6.9)	4.7 (2.6, 7.7)	4.0 (1.5, 8.5)	5.3 (2.3, 10.2)
	LUMEJE CAMEIA	250	1.6 (0.4, 4.0)	-	1.6 (0.4, 4.0)	1.6 (0.2, 5.7)	1.6 (0.2, 5.7)
	MOXICO LUENA	400	1.3 (0.4, 2.9)	-	1.3 (0.4, 2.9)	2.0 (0.6, 5.1)	0.5 (0.0, 2.7)
Namibe	BIBALA	200	26.0 (20.1, 32.7)	-	26.0 (20.1, 32.7)	25.0 (16.9, 34.7)	27.0 (18.6, 36.8)
	CAMUCUIO	250	18.8 (14.2, 24.2)	1.2 (0.2, 3.5)	19.6 (14.9, 25.1)	20.8 (14.1, 29.0)	18.4 (12.0, 26.3)
	NAMIBE M	250	2.4 (0.9, 5.2)	-	2.4 (0.9, 5.2)	3.2 (0.9, 8.0)	1.6 (0.2, 5.7)
	TOMBUA	100	2.0 (0.2, 7.0)	-	2.0 (0.2, 7.0)	2.0 (0.1, 10.6)	2.0 (0.1, 10.6)
	VIREI	200	0.5 (0.0, 2.8)	-	0.5 (0.0, 2.8)	-	1.0 (0.0, 5.4)
