# Supplementary material for: Mapping of schistosomiasis and soil-transmitted helminthiases across 15 provinces of Angola
Source: PLoS Negl Trop Dis. 2022 Jun 30;16(6):e0010458. doi: 10.1371/journal.pntd.0010458 (PMC9278740; doi:10.1371/journal.pntd.0010458)
Supplement: S2 File — (XLSX) [file pntd.0010458.s002.xlsx]

## Sheet: Aditional File 2
Adittional File 2. Ascaris Lumbricoides, Trichuris, Hookworm and any Soil Transmitted Helminth prevalence (and 95% CI) by province and district with gender disagregation
Province	Municipality	N	Ascaris	Trichuris	Hookworm	Any STH	Any STH: Males	Any STH: Females
		31938	6078	495	1866	7712	3961	3751
Bengo		1549	35.8 (33.4, 38.3)	5.4 (4.3, 6.7)	0.1 (0.0, 0.4)	39.3 (36.9, 41.8)	40.0 (36.5, 43.5)	38.6 (35.2, 42.2)
Benguela		2150	0.8 (0.5, 1.3)	0.7 (0.4, 1.2)	0.3 (0.1, 0.6)	1.8 (1.3, 2.5)	1.3 (0.7, 2.2)	2.3 (1.5, 3.4)
Bie		2373	3.5 (2.8, 4.4)	0.5 (0.3, 0.9)	0.1 (0.0, 0.3)	4.1 (3.4, 5.0)	4.0 (3.0, 5.3)	4.2 (3.2, 5.5)
Cabinda		1150	19.9 (17.6, 22.3)	3.3 (2.3, 4.5)	0.1 (0.0, 0.5)	22.1 (19.7, 24.6)	24.0 (20.6, 27.7)	20.2 (17.0, 23.7)
Cuando Cubango		1850	0.2 (0.1, 0.6)	0.1 (0.0, 0.3)	0.7 (0.4, 1.2)	1.0 (0.6, 1.5)	1.1 (0.5, 2.0)	0.9 (0.4, 1.7)
Cunene		2100	3.1 (2.4, 4.0)	1.6 (1.1, 2.3)	1.7 (1.2, 2.4)	3.3 (2.6, 4.2)	3.5 (2.5, 4.8)	3.1 (2.2, 4.4)
Huila		3650	0.5 (0.3, 0.8)	0.1 (0.0, 0.3)	-	0.7 (0.4, 1.0)	0.6 (0.3, 1.1)	0.7 (0.4, 1.2)
Kwanza Norte		2372	67.3 (65.4, 69.2)	6.0 (5.1, 7.0)	1.6 (1.2, 2.2)	69.7 (67.8, 71.5)	69.8 (67.1, 72.4)	69.6 (66.9, 72.2)
Kwanza Sul		2750	12.0 (10.8, 13.3)	1.8 (1.3, 2.3)	6.5 (5.6, 7.5)	18.7 (17.3, 20.2)	20.0 (17.9, 22.2)	17.5 (15.5, 19.6)
Luanda		1300	7.6 (6.2, 9.2)	0.8 (0.4, 1.5)	1.2 (0.7, 2.0)	9.2 (7.7, 10.9)	9.9 (7.7, 12.4)	8.6 (6.6, 11.0)
Lunda Norte		2450	47.6 (45.6, 49.6)	1.3 (0.9, 1.8)	4.1 (3.4, 5.0)	50.5 (48.5, 52.5)	52.4 (49.5, 55.2)	48.7 (45.9, 51.5)
Lunda Sul		1544	30.1 (27.8, 32.5)	2.2 (1.5, 3.1)	16.7 (14.9, 18.7)	45.3 (42.8, 47.9)	45.8 (42.2, 49.4)	44.9 (41.4, 48.5)
Malanje		2900	44.5 (42.7, 46.3)	0.8 (0.5, 1.2)	20.7 (19.2, 22.2)	55.9 (54.1, 57.7)	57.8 (55.2, 60.3)	54.1 (51.5, 56.7)
Moxico		2800	5.3 (4.5, 6.2)	0.5 (0.3, 0.8)	21.9 (20.4, 23.5)	26.6 (24.9, 28.2)	28.2 (25.8, 30.6)	25.0 (22.8, 27.4)
Namibe		1000	0.6 (0.2, 1.3)	0.1 (0.0, 0.6)	0.1 (0.0, 0.6)	0.8 (0.3, 1.6)	1.0 (0.3, 2.3)	0.6 (0.1, 1.7)
Province	Municipality	N	Ascaris	Trichuris	Hookworm	Any STH	Any STH: Males	Any STH: Females
Bengo	AMBRIZ	301	3.3 (1.6, 6.0)	3.7 (1.8, 6.4)	-	7.0 (4.4, 10.5)	7.9 (4.3, 13.2)	5.8 (2.6, 11.2)
	BULA ATUMBA	200	77.5 (71.1, 83.1)	6.5 (3.5, 10.9)	-	78.5 (72.2, 84.0)	84.2 (75.6, 90.7)	72.7 (62.9, 81.2)
	DANDE	350	6.0 (3.8, 9.0)	8.9 (6.1, 12.3)	-	14.6 (11.0, 18.7)	15.6 (10.4, 22.0)	13.7 (9.0, 19.5)
	DEMBOS	248	78.2 (72.6, 83.2)	6.0 (3.4, 9.8)	0.4 (0.0, 2.2)	81.5 (76.0, 86.1)	78.4 (70.2, 85.3)	84.6 (76.9, 90.4)
	NAMBUANGONGO	250	21.6 (16.7, 27.2)	3.2 (1.4, 6.2)	-	22.8 (17.7, 28.5)	23.6 (16.4, 32.1)	22.0 (15.2, 30.3)
	PANGO ALUQUEM	200	60.5 (53.4, 67.3)	3.0 (1.1, 6.4)	-	60.5 (53.4, 67.3)	61.0 (50.7, 70.6)	60.0 (49.7, 69.7)
Benguela	BAIA FARTA	150	-	0.7 (0.0, 3.7)	-	0.7 (0.0, 3.7)	-	1.4 (0.0, 7.4)
	BALOMBO	250	2.0 (0.7, 4.6)	1.2 (0.2, 3.5)	-	3.2 (1.4, 6.2)	3.2 (0.9, 8.0)	3.2 (0.9, 8.0)
	BENGUELA M	200	1.0 (0.1, 3.6)	-	-	1.0 (0.1, 3.6)	1.0 (0.0, 5.2)	1.1 (0.0, 5.7)
	BOCOIO	250	-	2.0 (0.7, 4.6)	0.8 (0.1, 2.9)	2.8 (1.1, 5.7)	0.8 (0.0, 4.4)	4.8 (1.8, 10.2)
	CAIMBAMBO	300	-	-	-	-	-	-
	CATUMBELA	100	-	-	-	-	-	-
	CHONGOROI	150	-	-	-	-	-	-
	CUBAL	250	0.4 (0.0, 2.2)	0.8 (0.1, 2.9)	1.2 (0.2, 3.5)	2.4 (0.9, 5.2)	2.4 (0.5, 6.9)	2.4 (0.5, 6.9)
	GANDA	250	2.4 (0.9, 5.2)	0.4 (0.0, 2.2)	-	2.8 (1.1, 5.7)	2.4 (0.5, 6.9)	3.2 (0.9, 8.0)
	LOBITO	250	1.2 (0.2, 3.5)	1.6 (0.4, 4.0)	0.4 (0.0, 2.2)	3.2 (1.4, 6.2)	1.6 (0.2, 5.7)	4.8 (1.8, 10.2)
Bie	ANDULO	400	2.0 (0.9, 3.9)	2.0 (0.9, 3.9)	0.3 (0.0, 1.4)	4.3 (2.5, 6.7)	3.0 (1.1, 6.4)	5.5 (2.8, 9.6)
	CAMACUPA	250	2.8 (1.1, 5.7)	0.4 (0.0, 2.2)	-	3.2 (1.4, 6.2)	3.3 (0.9, 8.3)	3.1 (0.8, 7.7)
	CATABOLA	150	5.3 (2.3, 10.2)	-	-	5.3 (2.3, 10.2)	8.0 (3.0, 16.6)	2.7 (0.3, 9.3)
	CHINGUAR	150	4.0 (1.5, 8.5)	0.7 (0.0, 3.7)	-	4.7 (1.9, 9.4)	5.3 (1.5, 13.1)	4.0 (0.8, 11.2)
	CHITEMBO	400	1.5 (0.6, 3.2)	-	-	1.5 (0.6, 3.2)	1.5 (0.3, 4.2)	1.5 (0.3, 4.4)
	CUEMBA	423	4.5 (2.7, 6.9)	-	-	4.5 (2.7, 6.9)	3.7 (1.6, 7.1)	5.3 (2.7, 9.4)
	CUNHINGA	200	2.0 (0.5, 5.0)	0.5 (0.0, 2.8)	-	2.5 (0.8, 5.7)	1.0 (0.0, 5.4)	4.0 (1.1, 9.9)
	KUITO	200	8.0 (4.6, 12.7)	-	-	8.0 (4.6, 12.7)	10.0 (4.9, 17.6)	6.0 (2.2, 12.6)
	NHAREA	200	5.0 (2.4, 9.0)	0.5 (0.0, 2.8)	0.5 (0.0, 2.8)	6.0 (3.1, 10.2)	6.0 (2.2, 12.6)	6.0 (2.2, 12.6)
Cabinda	BELIZE	300	34.3 (29.0, 40.0)	5.3 (3.1, 8.5)	0.3 (0.0, 1.8)	37.7 (32.2, 43.4)	42.7 (34.6, 51.0)	32.7 (25.2, 40.8)
	BUCO ZAU	250	24.4 (19.2, 30.2)	8.4 (5.3, 12.6)	-	30.0 (24.4, 36.1)	30.4 (22.5, 39.3)	29.6 (21.8, 38.4)
	CABINDA M	350	10.6 (7.6, 14.3)	-	-	10.6 (7.6, 14.3)	10.3 (6.2, 15.8)	10.9 (6.7, 16.4)
	CACONGO	250	11.2 (7.6, 15.8)	0.4 (0.0, 2.2)	-	11.6 (7.9, 16.2)	14.4 (8.8, 21.8)	8.8 (4.5, 15.2)
Cuando Cubango	CALAI	150	-	-	0.7 (0.0, 3.7)	0.7 (0.0, 3.7)	-	1.3 (0.0, 7.2)
	CUANGAR	200	-	-	-	-	-	-
	CUCHI	300	-	-	-	-	-	-
	DIRICO	200	-	-	-	-	-	-
	KUITO KUANAVALE	200	-	0.5 (0.0, 2.8)	-	0.5 (0.0, 2.8)	1.0 (0.0, 5.4)	-
	MAVINGA	100	3.0 (0.6, 8.5)	-	1.0 (0.0, 5.4)	4.0 (1.1, 9.9)	2.0 (0.1, 10.6)	6.0 (1.3, 16.5)
	MENONGUE	400	-	-	-	-	-	-
	NANKOVA	50	2.0 (0.1, 10.6)	-	-	2.0 (0.1, 10.6)	4.0 (0.1, 20.4)	-
	RIVUNGO	250	-	-	4.4 (2.2, 7.7)	4.4 (2.2, 7.7)	5.6 (2.3, 11.2)	3.2 (0.9, 8.0)
Cunene	CAHAMA	300	2.0 (0.7, 4.3)	-	0.7 (0.1, 2.4)	2.7 (1.2, 5.2)	2.7 (0.7, 6.7)	2.7 (0.7, 6.7)
	CUANHAMA	500	2.4 (1.2, 4.2)	-	-	2.4 (1.2, 4.2)	2.4 (0.9, 5.2)	2.4 (0.9, 5.2)
	CUROCA	200	0.5 (0.0, 2.8)	-	-	0.5 (0.0, 2.8)	1.0 (0.0, 5.4)	-
	CUVELAI	300	2.3 (0.9, 4.7)	-	-	2.3 (0.9, 4.7)	2.0 (0.4, 5.7)	2.7 (0.7, 6.7)
	NAMACUNDE	300	1.7 (0.5, 3.8)	-	-	1.7 (0.5, 3.8)	2.7 (0.7, 6.7)	0.7 (0.0, 3.7)
	OMBADJA	500	7.0 (4.9, 9.6)	6.8 (4.8, 9.4)	6.8 (4.8, 9.4)	7.4 (5.3, 10.1)	7.6 (4.6, 11.6)	7.2 (4.3, 11.1)
Huila	CACONDA	250	1.2 (0.2, 3.5)	-	-	1.2 (0.2, 3.5)	0.8 (0.0, 4.4)	1.6 (0.2, 5.7)
	CACULA	250	-	-	-	-	-	-
	CALUQUEMBE	200	3.5 (1.4, 7.1)	-	-	3.5 (1.4, 7.1)	3.0 (0.6, 8.5)	4.0 (1.1, 9.9)
	CHIBIA	250	-	-	-	-	-	-
	CHICOMBA	250	-	-	-	-	-	-
	CHIPINDO	200	-	1.5 (0.3, 4.3)	-	1.5 (0.3, 4.3)	2.0 (0.2, 7.0)	1.0 (0.0, 5.4)
	GAMBOS	350	-	0.3 (0.0, 1.6)	-	0.3 (0.0, 1.6)	-	0.6 (0.0, 3.1)
	HUMPATA	250	1.6 (0.4, 4.0)	-	-	1.6 (0.4, 4.0)	2.4 (0.5, 6.9)	0.8 (0.0, 4.4)
	JAMBA	350	0.3 (0.0, 1.6)	-	-	0.3 (0.0, 1.6)	-	0.6 (0.0, 3.2)
	KUVANGO	300	-	-	-	-	-	-
	LUBANGO	250	1.2 (0.2, 3.5)	-	-	1.2 (0.2, 3.5)	0.8 (0.0, 4.4)	1.6 (0.2, 5.7)
	MATALA	350	0.6 (0.1, 2.0)	-	-	0.6 (0.1, 2.0)	0.6 (0.0, 3.1)	0.6 (0.0, 3.1)
	QUILENGUES	250	-	-	-	-	-	-
	QUIPUNGO	150	-	-	-	-	-	-
Kwanza Norte	AMBACA	288	78.8 (73.6, 83.4)	3.5 (1.7, 6.3)	1.4 (0.4, 3.5)	79.9 (74.8, 84.3)	86.7 (80.2, 91.7)	72.5 (64.2, 79.7)
	BANGA	200	87.5 (82.1, 91.7)	0.5 (0.0, 2.8)	-	87.5 (82.1, 91.7)	91.9 (84.7, 96.4)	83.2 (74.4, 89.9)
	BOLONGONGO	200	94.0 (89.8, 96.9)	5.5 (2.8, 9.6)	-	94.5 (90.4, 97.2)	92.0 (84.8, 96.5)	97.0 (91.5, 99.4)
	CAMBAMBE	300	9.3 (6.3, 13.2)	7.7 (4.9, 11.3)	6.3 (3.9, 9.7)	20.3 (15.9, 25.3)	15.2 (9.9, 22.0)	25.5 (18.7, 33.3)
	CAZENGO	234	57.3 (50.7, 63.7)	8.1 (5.0, 12.4)	-	63.2 (56.7, 69.4)	66.4 (57.3, 74.7)	59.8 (50.1, 69.0)
	GOLUNGO ALTO	250	76.8 (71.1, 81.9)	13.6 (9.6, 18.5)	3.2 (1.4, 6.2)	76.8 (71.1, 81.9)	77.6 (69.3, 84.6)	76.0 (67.5, 83.2)
	GONGUEMBO	250	76.0 (70.2, 81.2)	8.0 (5.0, 12.1)	2.8 (1.1, 5.7)	77.2 (71.5, 82.3)	74.8 (66.2, 82.2)	79.5 (71.5, 86.2)
	KICULUNGO	250	74.8 (68.9, 80.1)	4.8 (2.5, 8.2)	-	74.8 (68.9, 80.1)	74.4 (65.8, 81.8)	75.2 (66.7, 82.5)
	LUCALA	200	61.0 (53.9, 67.8)	5.0 (2.4, 9.0)	0.5 (0.0, 2.8)	62.0 (54.9, 68.8)	60.0 (49.7, 69.7)	64.0 (53.8, 73.4)
	SAMBA CAJU	200	77.0 (70.5, 82.6)	1.0 (0.1, 3.6)	-	77.0 (70.5, 82.6)	75.0 (65.3, 83.1)	79.0 (69.7, 86.5)
Kwanza Sul	AMBOIM	200	24.5 (18.7, 31.1)	-	2.0 (0.5, 5.0)	26.5 (20.5, 33.2)	27.0 (18.6, 36.8)	26.0 (17.7, 35.7)
	CASSONGUE	150	6.0 (2.8, 11.1)	0.7 (0.0, 3.7)	7.3 (3.7, 12.7)	13.3 (8.3, 19.8)	16.0 (8.6, 26.3)	10.7 (4.7, 19.9)
	CELA Waku Kungo	250	6.4 (3.7, 10.2)	0.4 (0.0, 2.2)	2.8 (1.1, 5.7)	9.6 (6.2, 13.9)	9.6 (5.1, 16.2)	9.6 (5.1, 16.2)
	CONDA	200	7.0 (3.9, 11.5)	5.0 (2.4, 9.0)	2.0 (0.5, 5.0)	14.0 (9.5, 19.6)	18.0 (11.0, 26.9)	10.0 (4.9, 17.6)
	EBO	300	22.3 (17.7, 27.5)	1.3 (0.4, 3.4)	5.0 (2.8, 8.1)	26.7 (21.7, 32.1)	29.3 (22.2, 37.3)	24.0 (17.4, 31.6)
	KIBALA	300	22.0 (17.4, 27.1)	5.7 (3.3, 8.9)	11.7 (8.3, 15.9)	34.0 (28.7, 39.7)	36.0 (28.3, 44.2)	32.0 (24.6, 40.1)
	KILENDA	150	14.0 (8.9, 20.6)	2.0 (0.4, 5.7)	5.3 (2.3, 10.2)	18.7 (12.8, 25.8)	18.7 (10.6, 29.3)	18.7 (10.6, 29.3)
	LIBOLO	250	29.6 (24.0, 35.7)	1.2 (0.2, 3.5)	14.4 (10.3, 19.4)	40.4 (34.3, 46.8)	44.8 (35.9, 54.0)	36.0 (27.6, 45.1)
	MUSSENDE	300	3.7 (1.8, 6.5)	-	7.3 (4.7, 10.9)	11.0 (7.7, 15.1)	11.2 (6.7, 17.3)	10.8 (6.3, 17.0)
	PORTO AMBOIM	150	-	-	3.3 (1.1, 7.6)	3.3 (1.1, 7.6)	1.3 (0.0, 7.2)	5.3 (1.5, 13.1)
	SELES	250	0.4 (0.0, 2.2)	4.0 (1.9, 7.2)	11.2 (7.6, 15.8)	14.4 (10.3, 19.4)	15.2 (9.4, 22.7)	13.6 (8.1, 20.9)
	SUMBE	250	0.8 (0.1, 2.9)	-	1.2 (0.2, 3.5)	2.0 (0.7, 4.6)	0.8 (0.0, 4.4)	3.2 (0.9, 8.0)
Luanda	BELAS	150	-	-	0.7 (0.0, 3.7)	0.7 (0.0, 3.7)	1.4 (0.0, 7.8)	-
	CACUACO	150	-	-	-	-	-	-
	CAZENGA	50	16.0 (7.2, 29.1)	-	-	16.0 (7.2, 29.1)	12.0 (2.5, 31.2)	20.0 (6.8, 40.7)
	ICOLO E BENGO	300	15.7 (11.7, 20.3)	0.7 (0.1, 2.4)	2.7 (1.2, 5.2)	17.3 (13.2, 22.1)	15.9 (10.5, 22.7)	18.8 (12.9, 26.0)
	KILAMBA KIAXI	50	-	-	-	-	-	-
	LUANDA M	50	20.0 (10.0, 33.7)	-	2.0 (0.1, 10.6)	22.0 (11.5, 36.0)	38.5 (20.2, 59.4)	4.2 (0.1, 21.1)
	QUISSAMA	400	8.5 (6.0, 11.7)	2.3 (1.0, 4.2)	1.5 (0.6, 3.2)	12.0 (9.0, 15.6)	13.0 (8.7, 18.5)	11.0 (7.0, 16.2)
	TALATONA	50	-	-	-	-	-	-
	VIANA	100	-	-	-	-	-	-
Lunda Norte	CAMBULO	250	52.4 (46.0, 58.7)	2.4 (0.9, 5.2)	5.2 (2.8, 8.7)	56.8 (50.4, 63.0)	55.2 (46.0, 64.1)	58.4 (49.2, 67.1)
	CAPENDA CAMULEMBA	250	60.8 (54.4, 66.9)	1.2 (0.2, 3.5)	2.8 (1.1, 5.7)	61.6 (55.3, 67.7)	64.3 (55.3, 72.6)	58.9 (49.7, 67.6)
	CAUNGULA	250	38.8 (32.7, 45.1)	-	0.8 (0.1, 2.9)	38.8 (32.7, 45.1)	37.6 (29.1, 46.7)	40.0 (31.3, 49.1)
	CHITATO	250	52.8 (46.4, 59.1)	3.2 (1.4, 6.2)	6.4 (3.7, 10.2)	57.2 (50.8, 63.4)	58.4 (49.2, 67.1)	56.0 (46.8, 64.9)
	CUANGO	200	30.0 (23.7, 36.9)	1.5 (0.3, 4.3)	-	30.5 (24.2, 37.4)	29.0 (20.4, 38.9)	32.0 (23.0, 42.1)
	CUILO	250	40.8 (34.6, 47.2)	1.2 (0.2, 3.5)	2.8 (1.1, 5.7)	42.0 (35.8, 48.4)	42.4 (33.6, 51.6)	41.6 (32.9, 50.8)
	LOVUA	300	32.7 (27.4, 38.3)	1.0 (0.2, 2.9)	9.3 (6.3, 13.2)	40.3 (34.7, 46.1)	46.0 (37.8, 54.3)	34.7 (27.1, 42.9)
	LUBALO	200	49.5 (42.4, 56.6)	0.5 (0.0, 2.8)	3.5 (1.4, 7.1)	50.0 (42.9, 57.1)	51.0 (40.8, 61.1)	49.0 (38.9, 59.2)
	LUCAPA	250	46.4 (40.1, 52.8)	1.2 (0.2, 3.5)	8.0 (5.0, 12.1)	54.0 (47.6, 60.3)	57.6 (48.4, 66.4)	50.4 (41.3, 59.5)
	XA MUTEBA	250	71.6 (65.6, 77.1)	0.8 (0.1, 2.9)	0.4 (0.0, 2.2)	72.0 (66.0, 77.5)	78.4 (70.2, 85.3)	65.6 (56.6, 73.9)
Lunda Sul	CACOLO	350	25.4 (20.9, 30.3)	2.9 (1.4, 5.2)	26.3 (21.7, 31.2)	47.1 (41.8, 52.5)	44.7 (36.6, 53.0)	49.0 (41.9, 56.1)
	DALA	250	11.2 (7.6, 15.8)	0.4 (0.0, 2.2)	25.2 (19.9, 31.1)	32.0 (26.3, 38.2)	32.8 (24.7, 41.8)	31.2 (23.2, 40.1)
	MUCONDA	450	28.0 (23.9, 32.4)	2.2 (1.1, 4.0)	16.0 (12.7, 19.7)	44.4 (39.8, 49.2)	46.7 (40.0, 53.4)	42.2 (35.7, 49.0)
	SAURIMO	494	44.9 (40.5, 49.4)	2.6 (1.4, 4.5)	6.3 (4.3, 8.8)	51.6 (47.1, 56.1)	52.2 (45.8, 58.6)	51.0 (44.6, 57.4)
Malanje	CACULAMA Mukari	200	48.0 (40.9, 55.2)	-	15.5 (10.8, 21.3)	54.0 (46.8, 61.1)	57.4 (47.2, 67.2)	50.5 (40.3, 60.7)
	CACUSO	200	57.5 (50.3, 64.4)	3.0 (1.1, 6.4)	2.5 (0.8, 5.7)	60.0 (52.9, 66.8)	59.8 (49.3, 69.6)	60.2 (50.1, 69.7)
	CAMBUNDI CATEMBO	250	44.0 (37.8, 50.4)	-	33.6 (27.8, 39.8)	62.8 (56.5, 68.8)	61.6 (52.5, 70.2)	64.0 (54.9, 72.4)
	CANGANDALA	200	28.5 (22.4, 35.3)	0.5 (0.0, 2.8)	20.0 (14.7, 26.2)	42.5 (35.6, 49.7)	49.0 (39.1, 59.0)	35.4 (25.9, 45.8)
	KAHOMBO	250	33.2 (27.4, 39.4)	-	30.0 (24.4, 36.1)	42.4 (36.2, 48.8)	42.4 (33.6, 51.6)	42.4 (33.6, 51.6)
	KALANDULA	250	65.2 (58.9, 71.1)	-	11.6 (7.9, 16.2)	69.6 (63.5, 75.2)	72.8 (64.1, 80.4)	66.4 (57.4, 74.6)
	KIWABA NZOGI	100	82.0 (73.1, 89.0)	1.0 (0.0, 5.4)	9.0 (4.2, 16.4)	84.0 (75.3, 90.6)	84.0 (70.9, 92.8)	84.0 (70.9, 92.8)
	KUNDA DIA BASE	150	18.7 (12.8, 25.8)	-	6.7 (3.2, 11.9)	22.7 (16.2, 30.2)	22.7 (13.8, 33.8)	22.7 (13.8, 33.8)
	LUQUEMBO	250	12.8 (8.9, 17.6)	2.4 (0.9, 5.2)	42.0 (35.8, 48.4)	50.8 (44.4, 57.2)	51.6 (42.5, 60.7)	50.0 (41.0, 59.0)
	MALANJE M	250	46.8 (40.5, 53.2)	1.2 (0.2, 3.5)	11.6 (7.9, 16.2)	52.4 (46.0, 58.7)	56.0 (46.8, 64.9)	48.8 (39.8, 57.9)
	MARIMBA	250	49.2 (42.8, 55.6)	2.4 (0.9, 5.2)	33.2 (27.4, 39.4)	60.8 (54.4, 66.9)	66.7 (57.6, 74.9)	55.1 (46.0, 63.9)
	MASSANGO	150	45.3 (37.2, 53.7)	-	10.0 (5.7, 16.0)	50.7 (42.4, 58.9)	50.7 (38.9, 62.4)	50.7 (38.9, 62.4)
	QUELA	250	72.8 (66.8, 78.2)	-	11.6 (7.9, 16.2)	74.8 (68.9, 80.1)	76.0 (67.5, 83.2)	73.6 (65.0, 81.1)
	QUIRIMA	150	23.3 (16.8, 30.9)	-	37.3 (29.6, 45.6)	54.0 (45.7, 62.2)	54.7 (42.7, 66.2)	53.3 (41.4, 64.9)
Moxico	ALTO ZAMBEZE	650	-	0.2 (0.0, 0.9)	40.8 (37.0, 44.7)	40.9 (37.1, 44.8)	43.7 (38.2, 49.3)	38.2 (32.8, 43.7)
	CAMANONGUE	200	5.0 (2.4, 9.0)	0.5 (0.0, 2.8)	23.0 (17.4, 29.5)	27.5 (21.4, 34.2)	30.0 (21.2, 40.0)	25.0 (16.9, 34.7)
	LEUA	200	4.0 (1.7, 7.7)	-	5.5 (2.8, 9.6)	9.0 (5.4, 13.9)	12.1 (6.4, 20.2)	5.9 (2.2, 12.5)
	LUACANO	250	6.8 (4.0, 10.7)	2.4 (0.9, 5.2)	12.4 (8.6, 17.1)	19.6 (14.9, 25.1)	20.0 (13.4, 28.1)	19.2 (12.7, 27.2)
	LUAU	250	-	-	12.4 (8.6, 17.1)	12.4 (8.6, 17.1)	12.0 (6.9, 19.0)	12.8 (7.5, 20.0)
	LUCHAZES	300	6.7 (4.1, 10.1)	-	41.0 (35.4, 46.8)	45.3 (39.6, 51.2)	49.7 (41.4, 58.0)	41.1 (33.1, 49.3)
	LUMBALA NGUIMBO	300	6.0 (3.6, 9.3)	0.3 (0.0, 1.8)	17.0 (12.9, 21.7)	20.3 (15.9, 25.3)	21.3 (15.1, 28.8)	19.3 (13.3, 26.6)
	LUMEJE CAMEIA	250	6.4 (3.7, 10.2)	1.6 (0.4, 4.0)	13.2 (9.3, 18.0)	19.2 (14.5, 24.6)	22.4 (15.4, 30.7)	16.0 (10.1, 23.6)
	MOXICO LUENA	400	15.0 (11.6, 18.9)	0.3 (0.0, 1.4)	5.8 (3.7, 8.5)	20.0 (16.2, 24.3)	17.7 (12.6, 23.7)	22.3 (16.7, 28.6)
Namibe	BIBALA	200	-	-	-	-	-	-
	CAMUCUIO	250	0.4 (0.0, 2.2)	-	0.4 (0.0, 2.2)	0.8 (0.1, 2.9)	1.6 (0.2, 5.7)	-
	NAMIBE M	250	-	-	-	-	-	-
	TOMBUA	100	3.0 (0.6, 8.5)	-	-	3.0 (0.6, 8.5)	2.0 (0.1, 10.6)	4.0 (0.5, 13.7)
	VIREI	200	1.0 (0.1, 3.6)	0.5 (0.0, 2.8)	-	1.5 (0.3, 4.3)	2.0 (0.2, 7.0)	1.0 (0.0, 5.4)
