# Supplementary material for: Mapping of schistosomiasis and soil-transmitted helminthiases across 15 provinces of Angola
Source: PLoS Negl Trop Dis. 2022 Jun 30;16(6):e0010458. doi: 10.1371/journal.pntd.0010458 (PMC9278740; doi:10.1371/journal.pntd.0010458)
Supplement: S3 File — (XLSX) [file pntd.0010458.s003.xlsx]

## Sheet: Adittional File 3
Aditional File 3. WASH conditions in schools sampled
Factor			Bengo	Benguela	Bie	Cabinda	Cuando Cubango	Cuanza Norte	Cuanza Sul	Cunene	Huila	Luanda	Lunda Norte	Lunda Sul	Malanje	Moxico	Namibe	Lunda Norte
N		640	31	43	48	23	37	48	55	42	73	26	16	31	58	56	20	33
Is there a water source in the school	No	450 (70.3%)	18 (58%)	23 (53%)	37 (77%)	19 (83%)	24 (65%)	41 (85%)	37 (67%)	25 (60%)	53 (73%)	21 (81%)	12 (75%)	20 (65%)	42 (72%)	46 (82%)	11 (55%)	21 (64%)
	Yes	190 (29.7%)	13 (42%)	20 (47%)	11 (23%)	4 (17%)	13 (35%)	7 (15%)	18 (33%)	17 (40%)	20 (27%)	5 (19%)	4 (25%)	11 (35%)	16 (28%)	10 (18%)	9 (45%)	12 (36%)
Where is the school water source located	School area	149 (23.3%)	9 (29%)	18 (42%)	11 (23%)	3 (13%)	10 (27%)	4 (8%)	16 (29%)	13 (31%)	15 (21%)	4 (15%)	3 (19%)	8 (26%)	11 (19%)	7 (13%)	7 (35%)	10 (30%)
	<15 mins	256 (40.0%)	14 (45%)	9 (21%)	23 (48%)	11 (48%)	13 (35%)	21 (44%)	16 (29%)	16 (38%)	27 (37%)	11 (42%)	9 (56%)	18 (58%)	30 (52%)	23 (41%)	2 (10%)	13 (39%)
	>15 mins	225 (35.2%)	8 (26%)	14 (33%)	14 (29%)	9 (39%)	14 (38%)	23 (48%)	22 (40%)	13 (31%)	31 (42%)	11 (42%)	4 (25%)	5 (16%)	17 (29%)	26 (46%)	4 (20%)	10 (30%)
	Missing	10 (1.6%)	0 (0%)	2 (5%)	0 (0%)	0 (0%)	0 (0%)	0 (0%)	1 (2%)	0 (0%)	0 (0%)	0 (0%)	0 (0%)	0 (0%)	0 (0%)	0 (0%)	7 (35%)	0 (0%)
What type of water sources for drinking water are available	Unprotected fountain	85 (13.3%)	5 (16%)	7 (16%)	13 (27%)	5 (22%)	7 (19%)	7 (15%)	7 (13%)	3 (7%)	11 (15%)	4 (15%)	1 (6%)	3 (10%)	5 (9%)	5 (9%)	0 (0%)	2 (6%)
	Protected fountain	79 (12.3%)	1 (3%)	10 (23%)	9 (19%)	1 (4%)	3 (8%)	6 (13%)	8 (15%)	3 (7%)	5 (7%)	3 (12%)	2 (13%)	1 (3%)	12 (21%)	8 (14%)	2 (10%)	5 (15%)
	Unprotected borehole	51 (8.0%)	9 (29%)	3 (7%)	2 (4%)	2 (9%)	1 (3%)	4 (8%)	1 (2%)	4 (10%)	9 (12%)	2 (8%)	2 (13%)	3 (10%)	2 (3%)	2 (4%)	1 (5%)	4 (12%)
	Protected borehole	17 (2.7%)	0 (0%)	0 (0%)	0 (0%)	0 (0%)	1 (3%)	0 (0%)	1 (2%)	2 (5%)	6 (8%)	0 (0%)	0 (0%)	0 (0%)	2 (3%)	5 (9%)	0 (0%)	0 (0%)
	Handpump	48 (7.5%)	4 (13%)	0 (0%)	0 (0%)	1 (4%)	3 (8%)	3 (6%)	3 (5%)	6 (14%)	5 (7%)	1 (4%)	4 (25%)	4 (13%)	8 (14%)	2 (4%)	2 (10%)	2 (6%)
	Superficial water (river, dam, lake)	218 (34.1%)	8 (26%)	10 (23%)	16 (33%)	8 (35%)	14 (38%)	22 (46%)	25 (45%)	12 (29%)	27 (37%)	11 (42%)	3 (19%)	9 (29%)	14 (24%)	21 (38%)	8 (40%)	10 (30%)
	Tap water	62 (9.7%)	2 (6%)	6 (14%)	3 (6%)	5 (22%)	2 (5%)	2 (4%)	2 (4%)	8 (19%)	6 (8%)	2 (8%)	2 (13%)	7 (23%)	4 (7%)	3 (5%)	1 (5%)	7 (21%)
	River water collection system	10 (1.6%)	1 (3%)	2 (5%)	1 (2%)	0 (0%)	0 (0%)	0 (0%)	0 (0%)	1 (2%)	0 (0%)	0 (0%)	1 (6%)	0 (0%)	1 (2%)	2 (4%)	0 (0%)	1 (3%)
	Missing	70 (10.9%)	1 (3%)	5 (12%)	4 (8%)	1 (4%)	6 (16%)	4 (8%)	8 (15%)	3 (7%)	4 (5%)	3 (12%)	1 (6%)	4 (13%)	10 (17%)	8 (14%)	6 (30%)	2 (6%)
Are there water courses near the school	<15 mins	241 (37.7%)	12 (39%)	14 (33%)	12 (25%)	17 (74%)	23 (62%)	23 (48%)	23 (42%)	11 (26%)	35 (48%)	15 (58%)	5 (31%)	6 (19%)	13 (22%)	17 (30%)	1 (5%)	14 (42%)
	>15 mins	346 (54.1%)	19 (61%)	24 (56%)	28 (58%)	5 (22%)	14 (38%)	23 (48%)	27 (49%)	28 (67%)	37 (51%)	10 (38%)	8 (50%)	22 (71%)	41 (71%)	31 (55%)	12 (60%)	17 (52%)
	None	53 (8.3%)	0 (0%)	5 (12%)	8 (17%)	1 (4%)	0 (0%)	2 (4%)	5 (9%)	3 (7%)	1 (1%)	1 (4%)	3 (19%)	3 (10%)	4 (7%)	8 (14%)	7 (35%)	2 (6%)
Is there latrine or toilet in school	Yes	254 (39.7%)	6 (19%)	11 (26%)	16 (33%)	13 (57%)	14 (38%)	26 (54%)	21 (38%)	16 (38%)	22 (30%)	6 (23%)	8 (50%)	15 (48%)	34 (59%)	23 (41%)	9 (45%)	14 (42%)
	No	386 (60.3%)	25 (81%)	32 (74%)	32 (67%)	10 (43%)	23 (62%)	22 (46%)	34 (62%)	26 (62%)	51 (70%)	20 (77%)	8 (50%)	16 (52%)	24 (41%)	33 (59%)	11 (55%)	19 (58%)
Is there water or toilet paper to use after using latrine/toilet	Always	10 (1.6%)	1 (3%)	1 (2%)	0 (0%)	0 (0%)	2 (5%)	1 (2%)	1 (2%)	1 (2%)	1 (1%)	0 (0%)	1 (6%)	1 (3%)	0 (0%)	0 (0%)	0 (0%)	0 (0%)
	Sometimes	95 (14.8%)	9 (29%)	12 (28%)	3 (6%)	3 (13%)	4 (11%)	5 (10%)	8 (15%)	6 (14%)	10 (14%)	2 (8%)	3 (19%)	4 (13%)	8 (14%)	11 (20%)	1 (5%)	6 (18%)
	Never	281 (43.9%)	15 (48%)	19 (44%)	29 (60%)	7 (30%)	17 (46%)	16 (33%)	25 (45%)	19 (45%)	40 (55%)	18 (69%)	4 (25%)	11 (35%)	16 (28%)	22 (39%)	10 (50%)	13 (39%)
	N/A	254 (39.7%)	6 (19%)	11 (26%)	16 (33%)	13 (57%)	14 (38%)	26 (54%)	21 (38%)	16 (38%)	22 (30%)	6 (23%)	8 (50%)	15 (48%)	34 (59%)	23 (41%)	9 (45%)	14 (42%)
What type of latrines/toilets exist in school	Latrine with no pavement/open latrines	103 (16.1%)	5 (16%)	7 (16%)	7 (15%)	2 (9%)	7 (19%)	3 (6%)	6 (11%)	7 (17%)	26 (36%)	9 (35%)	2 (13%)	4 (13%)	4 (7%)	7 (13%)	2 (10%)	5 (15%)
	Latrines with pavement	146 (22.8%)	13 (42%)	11 (26%)	5 (10%)	3 (13%)	4 (11%)	8 (17%)	18 (33%)	15 (36%)	11 (15%)	7 (27%)	4 (25%)	10 (32%)	12 (21%)	11 (20%)	6 (30%)	8 (24%)
	VIP Latrines	49 (7.7%)	3 (10%)	5 (12%)	6 (13%)	1 (4%)	6 (16%)	6 (13%)	3 (5%)	1 (2%)	4 (5%)	1 (4%)	0 (0%)	1 (3%)	3 (5%)	6 (11%)	1 (5%)	2 (6%)
	Latrines with flush	84 (13.1%)	4 (13%)	9 (21%)	13 (27%)	4 (17%)	5 (14%)	5 (10%)	7 (13%)	3 (7%)	10 (14%)	3 (12%)	2 (13%)	1 (3%)	5 (9%)	8 (14%)	1 (5%)	4 (12%)
	Other	3 (0.5%)	0 (0%)	0 (0%)	1 (2%)	0 (0%)	1 (3%)	0 (0%)	0 (0%)	0 (0%)	0 (0%)	0 (0%)	0 (0%)	0 (0%)	0 (0%)	0 (0%)	1 (5%)	0 (0%)
	N/A	254 (39.7%)	6 (19%)	11 (26%)	16 (33%)	13 (57%)	14 (38%)	26 (54%)	21 (38%)	16 (38%)	22 (30%)	6 (23%)	8 (50%)	15 (48%)	34 (59%)	23 (41%)	9 (45%)	14 (42%)
	Missing	1 (0.2%)	0 (0%)	0 (0%)	0 (0%)	0 (0%)	0 (0%)	0 (0%)	0 (0%)	0 (0%)	0 (0%)	0 (0%)	0 (0%)	0 (0%)	0 (0%)	1 (2%)	0 (0%)	0 (0%)
What is the status of the latrine?	Bad	179 (28.0%)	9 (29%)	8 (19%)	18 (38%)	6 (26%)	15 (41%)	13 (27%)	19 (35%)	9 (21%)	26 (36%)	10 (38%)	6 (38%)	10 (32%)	8 (14%)	12 (21%)	4 (20%)	6 (18%)
	Acceptable	162 (25.3%)	5 (16%)	17 (40%)	12 (25%)	4 (17%)	8 (22%)	8 (17%)	12 (22%)	16 (38%)	19 (26%)	9 (35%)	2 (13%)	6 (19%)	13 (22%)	16 (29%)	3 (15%)	12 (36%)
	Moderate	28 (4.4%)	11 (35%)	4 (9%)	0 (0%)	0 (0%)	0 (0%)	0 (0%)	1 (2%)	1 (2%)	6 (8%)	1 (4%)	0 (0%)	0 (0%)	3 (5%)	0 (0%)	0 (0%)	1 (3%)
	Good/satisfactory	12 (1.9%)	0 (0%)	3 (7%)	2 (4%)	0 (0%)	0 (0%)	1 (2%)	2 (4%)	0 (0%)	0 (0%)	0 (0%)	0 (0%)	0 (0%)	0 (0%)	2 (4%)	2 (10%)	0 (0%)
	N/A	254 (39.7%)	6 (19%)	11 (26%)	16 (33%)	13 (57%)	14 (38%)	26 (54%)	21 (38%)	16 (38%)	22 (30%)	6 (23%)	8 (50%)	15 (48%)	34 (59%)	23 (41%)	9 (45%)	14 (42%)
	Missing	5 (0.8%)	0 (0%)	0 (0%)	0 (0%)	0 (0%)	0 (0%)	0 (0%)	0 (0%)	0 (0%)	0 (0%)	0 (0%)	0 (0%)	0 (0%)	0 (0%)	3 (5%)	2 (10%)	0 (0%)
Is there any material available to wash hands after using latrines/toilets?	No	243 (38.0%)	15 (48%)	15 (35%)	22 (46%)	4 (17%)	16 (43%)	11 (23%)	22 (40%)	16 (38%)	36 (49%)	15 (58%)	6 (38%)	11 (35%)	15 (26%)	19 (34%)	8 (40%)	12 (36%)
	Yes	143 (22.3%)	10 (32%)	17 (40%)	10 (21%)	6 (26%)	7 (19%)	11 (23%)	12 (22%)	10 (24%)	15 (21%)	5 (19%)	2 (13%)	5 (16%)	9 (16%)	14 (25%)	3 (15%)	7 (21%)
	N/A	254 (39.7%)	6 (19%)	11 (26%)	16 (33%)	13 (57%)	14 (38%)	26 (54%)	21 (38%)	16 (38%)	22 (30%)	6 (23%)	8 (50%)	15 (48%)	34 (59%)	23 (41%)	9 (45%)	14 (42%)
