# Supplementary material for: Mapping of schistosomiasis and soil-transmitted helminthiases across 15 provinces of Angola
Source: PLoS Negl Trop Dis. 2022 Jun 30;16(6):e0010458. doi: 10.1371/journal.pntd.0010458 (PMC9278740; doi:10.1371/journal.pntd.0010458)
Supplement: S4 File — (XLSX) [file pntd.0010458.s004.xlsx]

## Sheet: Aditional File 4
Aditional File 4. Individual students practices related to WASH
Factor			Bengo	Benguela	Bie	Cabinda	Cuando Cubango	Cuanza Norte	Cuanza Sul	Cunene	Huila	Luanda	Lunda Norte	Lunda Sul	Malanje	Moxico	Namibe	Lunda Norte
N		31938	1549	2150	2373	1150	1850	2372	2750	2100	3650	1300	800	1544	2900	2800	1000	1650
When you are in school, where do you usually pee	School latrine/toilet	6085 (19.1%)	297 (19.2%)	847 (39.4%)	207 (8.7%)	147 (12.8%)	146 (7.9%)	117 (4.9%)	599 (21.8%)	664 (31.6%)	717 (19.6%)	298 (22.9%)	218 (27.3%)	384 (24.9%)	463 (16.0%)	549 (19.6%)	200 (20.0%)	232 (14.1%)
	School playground	306 (1.0%)	0 (0.0%)	0 (0.0%)	100 (4.2%)	0 (0.0%)	0 (0.0%)	0 (0.0%)	10 (0.4%)	0 (0.0%)	50 (1.4%)	0 (0.0%)	0 (0.0%)	0 (0.0%)	0 (0.0%)	46 (1.6%)	100 (10.0%)	0 (0.0%)
	Outside school playground	11847 (37.1%)	417 (26.9%)	199 (9.3%)	974 (41.0%)	552 (48.0%)	1048 (56.6%)	1241 (52.3%)	1014 (36.9%)	774 (36.9%)	1677 (45.9%)	480 (36.9%)	182 (22.8%)	317 (20.5%)	1218 (42.0%)	1039 (37.1%)	200 (20.0%)	515 (31.2%)
	I wait/go away	2186 (6.8%)	33 (2.1%)	303 (14.1%)	51 (2.1%)	200 (17.4%)	300 (16.2%)	433 (18.3%)	49 (1.8%)	89 (4.2%)	612 (16.8%)	73 (5.6%)	0 (0.0%)	1 (0.1%)	14 (0.5%)	24 (0.9%)	0 (0.0%)	4 (0.2%)
	Other	7710 (24.1%)	551 (35.6%)	500 (23.3%)	343 (14.5%)	197 (17.1%)	354 (19.1%)	469 (19.8%)	820 (29.8%)	450 (21.4%)	514 (14.1%)	337 (25.9%)	347 (43.4%)	789 (51.1%)	696 (24.0%)	660 (23.6%)	0 (0.0%)	683 (41.4%)
	Missing	3804 (11.9%)	251 (16.2%)	301 (14.0%)	698 (29.4%)	54 (4.7%)	2 (0.1%)	112 (4.7%)	258 (9.4%)	123 (5.9%)	80 (2.2%)	112 (8.6%)	53 (6.6%)	53 (3.4%)	509 (17.6%)	482 (17.2%)	500 (50.0%)	216 (13.1%)
When you are in school, where do you usually poo	School latrine/toilet	5751 (18.0%)	298 (19.2%)	797 (37.1%)	175 (7.4%)	147 (12.8%)	150 (8.1%)	116 (4.9%)	546 (19.9%)	663 (31.6%)	668 (18.3%)	295 (22.7%)	211 (26.4%)	368 (23.8%)	462 (15.9%)	430 (15.4%)	200 (20.0%)	225 (13.6%)
	School playground	508 (1.6%)	0 (0.0%)	50 (2.3%)	130 (5.5%)	0 (0.0%)	0 (0.0%)	0 (0.0%)	62 (2.3%)	0 (0.0%)	50 (1.4%)	0 (0.0%)	0 (0.0%)	0 (0.0%)	0 (0.0%)	116 (4.1%)	100 (10.0%)	0 (0.0%)
	Outside school playground	11668 (36.5%)	393 (25.4%)	199 (9.3%)	976 (41.1%)	552 (48.0%)	1048 (56.6%)	1241 (52.3%)	1010 (36.7%)	684 (32.6%)	1714 (47.0%)	444 (34.2%)	187 (23.4%)	329 (21.3%)	1173 (40.4%)	1014 (36.2%)	200 (20.0%)	504 (30.5%)
	I wait/go away	2448 (7.7%)	53 (3.4%)	305 (14.2%)	51 (2.1%)	200 (17.4%)	299 (16.2%)	434 (18.3%)	51 (1.9%)	183 (8.7%)	623 (17.1%)	111 (8.5%)	0 (0.0%)	5 (0.3%)	61 (2.1%)	52 (1.9%)	0 (0.0%)	20 (1.2%)
	Other	7759 (24.3%)	554 (35.8%)	498 (23.2%)	344 (14.5%)	198 (17.2%)	353 (19.1%)	471 (19.9%)	823 (29.9%)	449 (21.4%)	515 (14.1%)	338 (26.0%)	348 (43.5%)	787 (51.0%)	694 (23.9%)	706 (25.2%)	0 (0.0%)	681 (41.3%)
	Missing	3804 (11.9%)	251 (16.2%)	301 (14.0%)	697 (29.4%)	53 (4.6%)	0 (0.0%)	110 (4.6%)	258 (9.4%)	121 (5.8%)	80 (2.2%)	112 (8.6%)	54 (6.8%)	55 (3.6%)	510 (17.6%)	482 (17.2%)	500 (50.0%)	220 (13.3%)
Do you usually bath in rivers, channels or drainage?	Yes	21240 (66.5%)	1024 (66.1%)	913 (42.5%)	1388 (58.5%)	862 (75.0%)	1604 (86.7%)	1873 (79.0%)	2239 (81.4%)	1436 (68.4%)	3158 (86.5%)	1034 (79.5%)	414 (51.7%)	1217 (78.8%)	1165 (40.2%)	1530 (54.6%)	450 (45.0%)	933 (56.5%)
	No	6888 (21.6%)	273 (17.6%)	934 (43.4%)	286 (12.1%)	234 (20.3%)	246 (13.3%)	388 (16.4%)	254 (9.2%)	542 (25.8%)	412 (11.3%)	152 (11.7%)	330 (41.3%)	276 (17.9%)	1223 (42.2%)	788 (28.1%)	50 (5.0%)	500 (30.3%)
	Missing	3810 (11.9%)	252 (16.3%)	303 (14.1%)	699 (29.5%)	54 (4.7%)	0 (0.0%)	111 (4.7%)	257 (9.3%)	122 (5.8%)	80 (2.2%)	114 (8.8%)	56 (7.0%)	51 (3.3%)	512 (17.7%)	482 (17.2%)	500 (50.0%)	217 (13.2%)
Do you usually wash your cloths in rivers, channels or drainage?	Yes	19701 (61.7%)	863 (55.7%)	902 (42.0%)	1355 (57.1%)	861 (74.9%)	1552 (83.9%)	1769 (74.6%)	2184 (79.4%)	1241 (59.1%)	3061 (83.9%)	867 (66.7%)	365 (45.6%)	995 (64.4%)	1019 (35.1%)	1432 (51.1%)	450 (45.0%)	785 (47.6%)
	No	8431 (26.4%)	435 (28.1%)	946 (44.0%)	321 (13.5%)	236 (20.5%)	296 (16.0%)	493 (20.8%)	308 (11.2%)	737 (35.1%)	507 (13.9%)	321 (24.7%)	381 (47.6%)	498 (32.3%)	1368 (47.2%)	885 (31.6%)	50 (5.0%)	649 (39.3%)
	Missing	3806 (11.9%)	251 (16.2%)	302 (14.0%)	697 (29.4%)	53 (4.6%)	2 (0.1%)	110 (4.6%)	258 (9.4%)	122 (5.8%)	82 (2.2%)	112 (8.6%)	54 (6.8%)	51 (3.3%)	513 (17.7%)	483 (17.3%)	500 (50.0%)	216 (13.1%)
Do you usually fish in rivers, channels or drainage?	Yes	15713 (49.2%)	788 (50.9%)	734 (34.1%)	1175 (49.5%)	666 (57.9%)	1321 (71.4%)	1480 (62.4%)	1705 (62.0%)	800 (38.1%)	2461 (67.4%)	843 (64.8%)	279 (34.9%)	763 (49.4%)	887 (30.6%)	968 (34.6%)	349 (34.9%)	494 (29.9%)
	No	12414 (38.9%)	510 (32.9%)	1115 (51.9%)	499 (21.0%)	431 (37.5%)	527 (28.5%)	781 (32.9%)	788 (28.7%)	1179 (56.1%)	1104 (30.2%)	344 (26.5%)	466 (58.3%)	730 (47.3%)	1501 (51.8%)	1348 (48.1%)	151 (15.1%)	940 (57.0%)
	Missing	3811 (11.9%)	251 (16.2%)	301 (14.0%)	699 (29.5%)	53 (4.6%)	2 (0.1%)	111 (4.7%)	257 (9.3%)	121 (5.8%)	85 (2.3%)	113 (8.7%)	55 (6.9%)	51 (3.3%)	512 (17.7%)	484 (17.3%)	500 (50.0%)	216 (13.1%)
Do you usually cross rivers, channels or drainage?	Yes	18960 (59.4%)	838 (54.1%)	561 (26.1%)	1231 (51.9%)	953 (82.9%)	1621 (87.6%)	1795 (75.7%)	1996 (72.6%)	1116 (53.1%)	2878 (78.8%)	804 (61.8%)	358 (44.8%)	1146 (74.2%)	1147 (39.6%)	1322 (47.2%)	420 (42.0%)	774 (46.9%)
	No	9135 (28.6%)	458 (29.6%)	1288 (59.9%)	445 (18.8%)	141 (12.3%)	227 (12.3%)	464 (19.6%)	495 (18.0%)	861 (41.0%)	686 (18.8%)	382 (29.4%)	388 (48.5%)	347 (22.5%)	1241 (42.8%)	996 (35.6%)	56 (5.6%)	660 (40.0%)
	Missing	3843 (12.0%)	253 (16.3%)	301 (14.0%)	697 (29.4%)	56 (4.9%)	2 (0.1%)	113 (4.8%)	259 (9.4%)	123 (5.9%)	86 (2.4%)	114 (8.8%)	54 (6.8%)	51 (3.3%)	512 (17.7%)	482 (17.2%)	524 (52.4%)	216 (13.1%)
Do you usually refresh in rivers, channels or drainage?	Yes	21061 (65.9%)	982 (63.4%)	972 (45.2%)	1392 (58.7%)	959 (83.4%)	1744 (94.3%)	1970 (83.1%)	2246 (81.7%)	1405 (66.9%)	3085 (84.5%)	1047 (80.5%)	405 (50.6%)	1084 (70.2%)	1163 (40.1%)	1487 (53.1%)	426 (42.6%)	694 (42.1%)
	No	7021 (22.0%)	315 (20.3%)	875 (40.7%)	283 (11.9%)	135 (11.7%)	103 (5.6%)	289 (12.2%)	245 (8.9%)	572 (27.2%)	474 (13.0%)	136 (10.5%)	341 (42.6%)	409 (26.5%)	1226 (42.3%)	831 (29.7%)	50 (5.0%)	737 (44.7%)
	Missing	3856 (12.1%)	252 (16.3%)	303 (14.1%)	698 (29.4%)	56 (4.9%)	3 (0.2%)	113 (4.8%)	259 (9.4%)	123 (5.9%)	91 (2.5%)	117 (9.0%)	54 (6.8%)	51 (3.3%)	511 (17.6%)	482 (17.2%)	524 (52.4%)	219 (13.3%)
Do you usually play in rivers, channels or drainage?	Yes	21044 (65.9%)	947 (61.1%)	977 (45.4%)	1362 (57.4%)	961 (83.6%)	1748 (94.5%)	1975 (83.3%)	2226 (80.9%)	1464 (69.7%)	3094 (84.8%)	1059 (81.5%)	327 (40.9%)	1114 (72.2%)	1152 (39.7%)	1487 (53.1%)	426 (42.6%)	725 (43.9%)
	No	7047 (22.1%)	347 (22.4%)	867 (40.3%)	312 (13.1%)	136 (11.8%)	101 (5.5%)	286 (12.1%)	265 (9.6%)	514 (24.5%)	470 (12.9%)	129 (9.9%)	418 (52.3%)	380 (24.6%)	1235 (42.6%)	830 (29.6%)	50 (5.0%)	707 (42.8%)
	Missing	3847 (12.0%)	255 (16.5%)	306 (14.2%)	699 (29.5%)	53 (4.6%)	1 (0.1%)	111 (4.7%)	259 (9.4%)	122 (5.8%)	86 (2.4%)	112 (8.6%)	55 (6.9%)	50 (3.2%)	513 (17.7%)	483 (17.3%)	524 (52.4%)	218 (13.2%)
Do you usually do nothing in rivers, channels or drainage?	Yes	8721 (27.3%)	1145 (73.9%)	430 (20.0%)	76 (3.2%)	50 (4.3%)	50 (2.7%)	115 (4.8%)	563 (20.5%)	1007 (48.0%)	823 (22.5%)	560 (43.1%)	456 (57.0%)	900 (58.3%)	1145 (39.5%)	431 (15.4%)	150 (15.0%)	820 (49.7%)
	No	11311 (35.4%)	153 (9.9%)	621 (28.9%)	432 (18.2%)	446 (38.8%)	903 (48.8%)	965 (40.7%)	889 (32.3%)	921 (43.9%)	1738 (47.6%)	234 (18.0%)	290 (36.3%)	593 (38.4%)	1242 (42.8%)	970 (34.6%)	300 (30.0%)	614 (37.2%)
	Missing	11906 (37.3%)	251 (16.2%)	1099 (51.1%)	1865 (78.6%)	654 (56.9%)	897 (48.5%)	1292 (54.5%)	1298 (47.2%)	172 (8.2%)	1089 (29.8%)	506 (38.9%)	54 (6.8%)	51 (3.3%)	513 (17.7%)	1399 (50.0%)	550 (55.0%)	216 (13.1%)
Aren't there any rivers/channels close to your home	Yes	13900 (43.5%)	836 (54.0%)	1049 (48.8%)	658 (27.7%)	606 (52.7%)	733 (39.6%)	1126 (47.5%)	1261 (45.9%)	974 (46.4%)	1661 (45.5%)	637 (49.0%)	425 (53.1%)	975 (63.1%)	1025 (35.3%)	891 (31.8%)	376 (37.6%)	667 (40.4%)
	No	14113 (44.2%)	462 (29.8%)	799 (37.2%)	1015 (42.8%)	488 (42.4%)	1117 (60.4%)	1127 (47.5%)	1174 (42.7%)	1002 (47.7%)	1894 (51.9%)	548 (42.2%)	318 (39.8%)	518 (33.5%)	1362 (47.0%)	1425 (50.9%)	100 (10.0%)	764 (46.3%)
	Missing	3925 (12.3%)	251 (16.2%)	302 (14.0%)	700 (29.5%)	56 (4.9%)	0 (0.0%)	119 (5.0%)	315 (11.5%)	124 (5.9%)	95 (2.6%)	115 (8.8%)	57 (7.1%)	51 (3.3%)	513 (17.7%)	484 (17.3%)	524 (52.4%)	219 (13.3%)
